# Supplementary material for: Comparative Transcriptome Profiling of mRNA and lncRNA Related to Tail Adipose Tissues of Sheep
Source: Front Genet. 2018 Sep 10;9:365. doi: 10.3389/fgene.2018.00365 (PMC6139350; doi:10.3389/fgene.2018.00365)
Supplement: TABLE S1 — Quality assessment reports of all RNA samples. [file Table_1.XLSX]

## Sheet: Supplementary table 1
Sample Name	A260/280	RIN	28S/18S
LFTS.1	1.93	8.1	1.5
LFTS.2	1.95	7.9	1.3
LFTS.3	1.8	7	1.1
STHS.1	1.85	7.8	1.3
STHS.2	2.02	8.1	1.2
STHS.3	1.93	7.9	1.4
TS.1	1.92	8	1.4
TS.2	1.88	7.1	1.2
TS.3	1.92	6.5	1.1
Note: RIN: RNA Integrity Number.
