# Supplementary material for: Comparative Transcriptome Profiling of mRNA and lncRNA Related to Tail Adipose Tissues of Sheep
Source: Front Genet. 2018 Sep 10;9:365. doi: 10.3389/fgene.2018.00365 (PMC6139350; doi:10.3389/fgene.2018.00365)
Supplement: TABLE S2 — The GO annotation of DEGs from three groups of pairwise comparisons. [file Table_2.XLSX]

## Sheet: LFTS_vs_STHS
levels	GO_id	Term	GO_namespace	gene_num	gene_list
2	GO:0008152	metabolic process	biological_process	4	ENSOARG00000012434(FMO2),-,ENSOARG00000013890(-),ENSOARG00000013777(-),
2	GO:0007610	behavior	biological_process	2	-,ENSOARG00000020184(PENK),
2	GO:0005576	extracellular region	cellular_component	2	-,ENSOARG00000009230(DPT),
2	GO:0031012	extracellular matrix	cellular_component	2	-,ENSOARG00000009230(DPT),
2	GO:0005215	transporter activity	molecular_function	2	ENSOARG00000019163(-),-,
2	GO:0005488	binding	molecular_function	6	ENSOARG00000001748(RASD1),ENSOARG00000013890(-),-,ENSOARG00000012434(FMO2),ENSOARG00000019163(-),ENSOARG00000002980(-),
2	GO:0032991	macromolecular complex	cellular_component	3	ENSOARG00000019163(-),-,ENSOARG00000013890(-),
2	GO:0051704	multi-organism process	biological_process	2	-,ENSOARG00000020184(PENK),
2	GO:0016020	membrane	cellular_component	3	ENSOARG00000012434(FMO2),-,ENSOARG00000001748(RASD1),
2	GO:0009987	cellular process	biological_process	7	-,ENSOARG00000013890(-),ENSOARG00000001748(RASD1),ENSOARG00000009230(DPT),ENSOARG00000012434(FMO2),ENSOARG00000020184(PENK),ENSOARG00000002980(-),
2	GO:0071840	cellular component organization or biogenesis	biological_process	2	-,ENSOARG00000009230(DPT),
2	GO:0044422	organelle part	cellular_component	3	-,ENSOARG00000013890(-),ENSOARG00000012434(FMO2),
2	GO:0044425	membrane part	cellular_component	2	ENSOARG00000012434(FMO2),-,
2	GO:0043226	organelle	cellular_component	5	-,ENSOARG00000013890(-),ENSOARG00000009230(DPT),ENSOARG00000001748(RASD1),ENSOARG00000012434(FMO2),
2	GO:0048519	negative regulation of biological process	biological_process	2	-,ENSOARG00000009230(DPT),
2	GO:0044699	single-organism process	biological_process	9	ENSOARG00000002980(-),ENSOARG00000019163(-),ENSOARG00000012434(FMO2),ENSOARG00000020184(PENK),ENSOARG00000013890(-),ENSOARG00000009230(DPT),ENSOARG00000013777(-),-,ENSOARG00000001748(RASD1),
2	GO:0032501	multicellular organismal process	biological_process	2	ENSOARG00000020184(PENK),-,
2	GO:0044464	cell part	cellular_component	5	ENSOARG00000012434(FMO2),ENSOARG00000019163(-),-,ENSOARG00000001748(RASD1),ENSOARG00000013890(-),
2	GO:0050896	response to stimulus	biological_process	4	-,ENSOARG00000001748(RASD1),ENSOARG00000012434(FMO2),ENSOARG00000020184(PENK),
2	GO:0044421	extracellular region part	cellular_component	2	ENSOARG00000009230(DPT),-,
2	GO:0051179	localization	biological_process	4	ENSOARG00000002980(-),ENSOARG00000019163(-),ENSOARG00000001748(RASD1),-,
2	GO:0003824	catalytic activity	molecular_function	5	ENSOARG00000013777(-),ENSOARG00000013890(-),ENSOARG00000001748(RASD1),-,ENSOARG00000012434(FMO2),
2	GO:0023052	signaling	biological_process	3	ENSOARG00000020184(PENK),ENSOARG00000001748(RASD1),-,
2	GO:0050789	regulation of biological process	biological_process	4	ENSOARG00000001748(RASD1),ENSOARG00000009230(DPT),-,ENSOARG00000020184(PENK),
2	GO:0005623	cell	cellular_component	6	ENSOARG00000019163(-),ENSOARG00000002980(-),ENSOARG00000012434(FMO2),-,ENSOARG00000001748(RASD1),ENSOARG00000013890(-),
2	GO:0065007	biological regulation	biological_process	5	ENSOARG00000020184(PENK),ENSOARG00000002980(-),-,ENSOARG00000001748(RASD1),ENSOARG00000009230(DPT),

## Sheet: LFTS_vs_TS
levels	GO_id	Term	GO_namespace	gene_num	gene_list
2	GO:0099531	presynaptic process involved in synaptic transmission	biological_process	2	ENSOARG00000020179(PPT1),ENSOARG00000009794(DGKI),
2	GO:0031012	extracellular matrix	cellular_component	16	ENSOARG00000013143(LAMB3),ENSOARG00000010041(POSTN),ENSOARG00000018035(MMP2),ENSOARG00000018187(COL4A5),-,ENSOARG00000010088(VIT),ENSOARG00000005375(FGFR2),ENSOARG00000000948(HSD17B12),ENSOARG00000011304(EGFL6),ENSOARG00000020724(MGP),ENSOARG00000014898(ADAMTS1),ENSOARG00000020058(THBS1),ENSOARG00000011945(-),ENSOARG00000005037(THBS2),ENSOARG00000021088(LGALS3),ENSOARG00000009230(DPT),
2	GO:0032501	multicellular organismal process	biological_process	126	ENSOARG00000011575(TCAP),ENSOARG00000009794(DGKI),ENSOARG00000020179(PPT1),ENSOARG00000019993(ACTC1),ENSOARG00000012862(-),ENSOARG00000018363(-),ENSOARG00000011739(SIM1),ENSOARG00000001035(GNGT1),ENSOARG00000004702(LRP4),ENSOARG00000004763(FOXN2),ENSOARG00000007268(MYH8),ENSOARG00000002132(ATP2A1),ENSOARG00000002978(NFASC),ENSOARG00000008620(LTF),ENSOARG00000007537(CENPU),ENSOARG00000018795(NTNG1…
2	GO:0000003	reproduction	biological_process	12	ENSOARG00000011147(DDR1),ENSOARG00000018035(MMP2),ENSOARG00000014525(AR),-,ENSOARG00000019627(PLCD4),ENSOARG00000017769(CITED1),ENSOARG00000003184(NUPR1),ENSOARG00000015856(IGF1),ENSOARG00000013611(JAM3),ENSOARG00000010854(JUNB),ENSOARG00000004455(-),ENSOARG00000014898(ADAMTS1),
2	GO:0005488	binding	molecular_function	280	ENSOARG00000014198(GCAT),ENSOARG00000017897(PFKFB4),ENSOARG00000003044(ACTA1),ENSOARG00000003232(SGK2),ENSOARG00000019190(MYL1),ENSOARG00000020659(HFE2),ENSOARG00000008913(CSRP3),ENSOARG00000017316(TRIM55),ENSOARG00000018035(MMP2),ENSOARG00000013755(PTPRD),ENSOARG00000018110(DBT),ENSOARG00000018639(MB),ENSOARG00000002824(-),ENSOARG00000008297(ATP1A2),ENSOARG00000005076(DNA2),ENSOARG00000019140(TS…
2	GO:0044464	cell part	cellular_component	252	ENSOARG00000015388(ELOVL5),ENSOARG00000012703(ZNF791),ENSOARG00000017707(BRI3BP),ENSOARG00000010625(ABCG1),ENSOARG00000000611(LDB3),ENSOARG00000003852(TNNI2),ENSOARG00000017865(DNHD1),ENSOARG00000014072(SIM2),ENSOARG00000000248(SLC6A6),ENSOARG00000006670(ACTN3),ENSOARG00000011052(EEF1A2),ENSOARG00000007268(MYH8),ENSOARG00000002132(ATP2A1),ENSOARG00000002978(NFASC),ENSOARG00000004702(LRP4),ENSOARG…
2	GO:0005198	structural molecule activity	molecular_function	20	ENSOARG00000007924(PDLIM3),ENSOARG00000014939(CLDN15),ENSOARG00000001559(CYLC1),ENSOARG00000011945(-),ENSOARG00000017552(DSP),ENSOARG00000006071(MYLPF),ENSOARG00000013187(NEXN),ENSOARG00000018884(-),ENSOARG00000011575(TCAP),ENSOARG00000018879(-),ENSOARG00000002051(TUBA1C),-,ENSOARG00000009958(NEFM),ENSOARG00000008913(CSRP3),ENSOARG00000018187(COL4A5),ENSOARG00000006571(-),ENSOARG00000006447(JPH1)…
2	GO:0004871	signal transducer activity	molecular_function	28	ENSOARG00000010691(S1PR1),ENSOARG00000000603(FLT4),ENSOARG00000016918(F2RL2),ENSOARG00000000616(ADGRG3),ENSOARG00000004455(-),ENSOARG00000014433(PKD2L1),ENSOARG00000014072(SIM2),ENSOARG00000012560(SCTR),ENSOARG00000014525(AR),-,ENSOARG00000000778(MET),ENSOARG00000020659(HFE2),ENSOARG00000011147(DDR1),ENSOARG00000018363(-),ENSOARG00000011739(SIM1),ENSOARG00000001400(GPR37),ENSOARG00000020838(GPRC5…
2	GO:0009295	nucleoid	cellular_component	3	-,ENSOARG00000005076(DNA2),ENSOARG00000018110(DBT),
2	GO:0005623	cell	cellular_component	253	ENSOARG00000000611(LDB3),ENSOARG00000010625(ABCG1),ENSOARG00000012703(ZNF791),ENSOARG00000017707(BRI3BP),ENSOARG00000015388(ELOVL5),ENSOARG00000000248(SLC6A6),ENSOARG00000006670(ACTN3),ENSOARG00000014072(SIM2),ENSOARG00000003852(TNNI2),ENSOARG00000017865(DNHD1),ENSOARG00000007924(PDLIM3),ENSOARG00000008693(CISH),ENSOARG00000008288(NECAB3),ENSOARG00000019676(GALNT14),ENSOARG00000004702(LRP4),ENSOA…
2	GO:0044422	organelle part	cellular_component	104	ENSOARG00000006688(EVC),ENSOARG00000007959(SPTBN2),ENSOARG00000006447(JPH1),ENSOARG00000001371(DHCR7),ENSOARG00000015329(GALNT15),ENSOARG00000003713(ACTN2),ENSOARG00000008405(CASQ1),ENSOARG00000006571(-),ENSOARG00000008669(UCP3),ENSOARG00000008659(NEB),ENSOARG00000005859(SLC25A22),ENSOARG00000018884(-),ENSOARG00000003766(DYNC1I1),ENSOARG00000009609(MYH4),ENSOARG00000008011(GALNT13),ENSOARG0000001…
2	GO:0045202	synapse	cellular_component	9	ENSOARG00000020179(PPT1),ENSOARG00000009794(DGKI),ENSOARG00000004957(PRKAR2B),ENSOARG00000018187(COL4A5),ENSOARG00000018241(GRID2),ENSOARG00000001194(FBXO2),ENSOARG00000004702(LRP4),ENSOARG00000004271(CLSTN3),-,
2	GO:0042056	chemoattractant activity	molecular_function	2	-,ENSOARG00000021088(LGALS3),
2	GO:0009055	electron carrier activity	molecular_function	3	ENSOARG00000008601(-),-,ENSOARG00000016420(-),
2	GO:0044456	synapse part	cellular_component	7	ENSOARG00000009794(DGKI),ENSOARG00000018241(GRID2),ENSOARG00000004957(PRKAR2B),ENSOARG00000001194(FBXO2),ENSOARG00000020179(PPT1),-,ENSOARG00000004271(CLSTN3),
2	GO:0051179	localization	biological_process	93	ENSOARG00000000603(FLT4),ENSOARG00000009735(SLC43A1),ENSOARG00000010691(S1PR1),ENSOARG00000001748(RASD1),ENSOARG00000017769(CITED1),ENSOARG00000015862(SLC9A3),ENSOARG00000014433(PKD2L1),ENSOARG00000010196(TNFRSF9),ENSOARG00000019881(NOP10),ENSOARG00000015112(MYBPC1),ENSOARG00000006212(CRABP2),ENSOARG00000011147(DDR1),ENSOARG00000020186(ADCY5),ENSOARG00000008913(CSRP3),ENSOARG00000010969(GPAM),ENS…
2	GO:0007610	behavior	biological_process	16	ENSOARG00000020184(PENK),ENSOARG00000008297(ATP1A2),ENSOARG00000020058(THBS1),ENSOARG00000001400(GPR37),ENSOARG00000013611(JAM3),ENSOARG00000020179(PPT1),ENSOARG00000014723(CXCL14),ENSOARG00000009794(DGKI),ENSOARG00000004675(SCN9A),ENSOARG00000004957(PRKAR2B),ENSOARG00000011271(TMOD1),-,ENSOARG00000000778(MET),ENSOARG00000020186(ADCY5),ENSOARG00000001772(FOXP2),ENSOARG00000007959(SPTBN2),
2	GO:0022414	reproductive process	biological_process	12	ENSOARG00000004455(-),ENSOARG00000014898(ADAMTS1),ENSOARG00000013611(JAM3),ENSOARG00000010854(JUNB),ENSOARG00000017769(CITED1),ENSOARG00000003184(NUPR1),ENSOARG00000015856(IGF1),ENSOARG00000019627(PLCD4),-,ENSOARG00000014525(AR),ENSOARG00000011147(DDR1),ENSOARG00000018035(MMP2),
2	GO:0044425	membrane part	cellular_component	97	ENSOARG00000014283(-),ENSOARG00000011375(-),ENSOARG00000013022(TMEM182),ENSOARG00000001881(-),-,ENSOARG00000004271(CLSTN3),ENSOARG00000012560(SCTR),ENSOARG00000008241(-),ENSOARG00000016084(SLC25A20),ENSOARG00000012682(HRC),ENSOARG00000012341(EBP),ENSOARG00000001400(GPR37),ENSOARG00000002973(KCNN3),ENSOARG00000004675(SCN9A),ENSOARG00000005375(FGFR2),ENSOARG00000010448(ERBB3),ENSOARG00000003388(KLH…
2	GO:0050789	regulation of biological process	biological_process	169	ENSOARG00000020179(PPT1),ENSOARG00000009794(DGKI),ENSOARG00000018363(-),ENSOARG00000012862(-),ENSOARG00000011052(EEF1A2),ENSOARG00000002132(ATP2A1),ENSOARG00000004702(LRP4),ENSOARG00000004763(FOXN2),ENSOARG00000008288(NECAB3),ENSOARG00000008693(CISH),ENSOARG00000003852(TNNI2),ENSOARG00000014072(SIM2),ENSOARG00000006670(ACTN3),ENSOARG00000005438(OBSCN),ENSOARG00000010088(VIT),ENSOARG00000012703(ZN…
2	GO:0016209	antioxidant activity	molecular_function	2	ENSOARG00000011060(-),ENSOARG00000007929(GPX3),
2	GO:0051704	multi-organism process	biological_process	17	ENSOARG00000004455(-),ENSOARG00000010854(JUNB),ENSOARG00000017769(CITED1),-,ENSOARG00000014525(AR),ENSOARG00000011147(DDR1),ENSOARG00000018035(MMP2),ENSOARG00000014898(ADAMTS1),ENSOARG00000013611(JAM3),ENSOARG00000015856(IGF1),ENSOARG00000011288(TLR7),ENSOARG00000010969(GPAM),ENSOARG00000019627(PLCD4),ENSOARG00000008620(LTF),ENSOARG00000020184(PENK),ENSOARG00000004689(HPN),ENSOARG00000003501(PDK4…
2	GO:0099512	supramolecular fiber	cellular_component	10	ENSOARG00000002051(TUBA1C),ENSOARG00000012560(SCTR),-,ENSOARG00000009958(NEFM),ENSOARG00000003044(ACTA1),ENSOARG00000017552(DSP),ENSOARG00000006571(-),ENSOARG00000019993(ACTC1),ENSOARG00000018884(-),ENSOARG00000018879(-),
2	GO:0044421	extracellular region part	cellular_component	82	ENSOARG00000009230(DPT),ENSOARG00000004689(HPN),ENSOARG00000008620(LTF),ENSOARG00000002978(NFASC),ENSOARG00000019993(ACTC1),ENSOARG00000012862(-),ENSOARG00000003224(SMPDL3B),ENSOARG00000020838(GPRC5A),ENSOARG00000019145(TST),ENSOARG00000020179(PPT1),ENSOARG00000011304(EGFL6),ENSOARG00000011493(MGST3),ENSOARG00000020868(AK2),ENSOARG00000010088(VIT),ENSOARG00000018187(COL4A5),ENSOARG00000004237(G6P…
2	GO:0050896	response to stimulus	biological_process	130	ENSOARG00000005306(IL17B),ENSOARG00000002907(-),ENSOARG00000016745(MSRB1),ENSOARG00000011147(DDR1),ENSOARG00000018035(MMP2),ENSOARG00000012362(TC2N),ENSOARG00000020186(ADCY5),ENSOARG00000008913(CSRP3),ENSOARG00000020659(HFE2),ENSOARG00000011060(-),ENSOARG00000007154(DDIT4),ENSOARG00000003074(-),ENSOARG00000020519(KNG1),ENSOARG00000021088(LGALS3),ENSOARG00000008297(ATP1A2),ENSOARG00000019140(TSPO)…
2	GO:0048518	positive regulation of biological process	biological_process	89	ENSOARG00000010854(JUNB),ENSOARG00000004222(ABHD5),ENSOARG00000011375(-),-,ENSOARG00000019235(MID1IP1),ENSOARG00000004271(CLSTN3),ENSOARG00000012682(HRC),ENSOARG00000015208(ABRA),ENSOARG00000001400(GPR37),ENSOARG00000005375(FGFR2),ENSOARG00000010448(ERBB3),ENSOARG00000014081(SERPINF2),ENSOARG00000015118(BDNF),ENSOARG00000008480(ALOX15),ENSOARG00000019300(PFKM),ENSOARG00000020307(TFRC),ENSOARG0000…
2	GO:0001071	nucleic acid binding transcription factor activity	molecular_function	16	ENSOARG00000014525(AR),ENSOARG00000013245(DMRT2),-,ENSOARG00000015236(MAFF),ENSOARG00000010854(JUNB),ENSOARG00000010395(TGIF1),ENSOARG00000014072(SIM2),ENSOARG00000001772(FOXP2),ENSOARG00000018645(ELF5),ENSOARG00000019483(FOSL2),ENSOARG00000018677(EHF),ENSOARG00000007169(KLF4),ENSOARG00000017214(NR4A1),ENSOARG00000001796(JDP2),ENSOARG00000004763(FOXN2),ENSOARG00000011739(SIM1),
2	GO:0044699	single-organism process	biological_process	247	ENSOARG00000020724(MGP),ENSOARG00000019627(PLCD4),ENSOARG00000012405(MBNL3),ENSOARG00000016828(PLVAP),ENSOARG00000000476(DUSP26),ENSOARG00000000948(HSD17B12),ENSOARG00000014779(PECAM1),ENSOARG00000011288(TLR7),ENSOARG00000010969(GPAM),ENSOARG00000015856(IGF1),ENSOARG00000017498(PCK1),ENSOARG00000000269(RASGEF1B),ENSOARG00000003683(-),ENSOARG00000017214(NR4A1),ENSOARG00000013633(PGAM2),ENSOARG0000…
2	GO:0016020	membrane	cellular_component	137	ENSOARG00000019676(GALNT14),ENSOARG00000008693(CISH),ENSOARG00000008288(NECAB3),ENSOARG00000004702(LRP4),ENSOARG00000001852(-),ENSOARG00000002978(NFASC),ENSOARG00000002132(ATP2A1),ENSOARG00000017607(ELOVL3),ENSOARG00000018363(-),ENSOARG00000020179(PPT1),ENSOARG00000011493(MGST3),ENSOARG00000005352(-),ENSOARG00000019145(TST),ENSOARG00000014199(PLIN2),ENSOARG00000017871(-),ENSOARG00000010625(ABCG1)…
2	GO:0044420	extracellular matrix component	cellular_component	7	ENSOARG00000005037(THBS2),ENSOARG00000018187(COL4A5),ENSOARG00000011304(EGFL6),ENSOARG00000011945(-),ENSOARG00000013143(LAMB3),-,ENSOARG00000014898(ADAMTS1),
2	GO:0040011	locomotion	biological_process	27	ENSOARG00000014723(CXCL14),ENSOARG00000014779(PECAM1),ENSOARG00000016828(PLVAP),ENSOARG00000015856(IGF1),ENSOARG00000013187(NEXN),ENSOARG00000013611(JAM3),ENSOARG00000001400(GPR37),ENSOARG00000010042(STC1),ENSOARG00000012862(-),ENSOARG00000000417(S100A9),ENSOARG00000021088(LGALS3),ENSOARG00000002978(NFASC),ENSOARG00000016894(SEMA3C),ENSOARG00000003932(RET),ENSOARG00000020058(THBS1),ENSOARG0000000…
2	GO:0032991	macromolecular complex	cellular_component	69	ENSOARG00000009963(-),ENSOARG00000003852(TNNI2),ENSOARG00000000654(MAD2L2),ENSOARG00000017865(DNHD1),ENSOARG00000003351(IFT52),ENSOARG00000014525(AR),ENSOARG00000011271(TMOD1),ENSOARG00000012656(MYH2),ENSOARG00000018187(COL4A5),ENSOARG00000011486(MYH1),ENSOARG00000012862(-),ENSOARG00000018750(LARP6),ENSOARG00000019794(-),ENSOARG00000018879(-),ENSOARG00000009794(DGKI),ENSOARG00000008620(LTF),ENSOA…
2	GO:0071840	cellular component organization or biogenesis	biological_process	88	ENSOARG00000000654(MAD2L2),ENSOARG00000003351(IFT52),ENSOARG00000010088(VIT),ENSOARG00000014525(AR),ENSOARG00000011271(TMOD1),ENSOARG00000010625(ABCG1),ENSOARG00000000611(LDB3),ENSOARG00000009958(NEFM),ENSOARG00000000778(MET),ENSOARG00000012656(MYH2),ENSOARG00000018187(COL4A5),ENSOARG00000019993(ACTC1),ENSOARG00000020287(MUC20),ENSOARG00000012862(-),ENSOARG00000002688(ANK1),ENSOARG00000011304(EGF…
2	GO:0040007	growth	biological_process	24	ENSOARG00000020179(PPT1),ENSOARG00000010969(GPAM),ENSOARG00000003184(NUPR1),ENSOARG00000015856(IGF1),ENSOARG00000012862(-),ENSOARG00000010042(STC1),ENSOARG00000004702(LRP4),ENSOARG00000004689(HPN),ENSOARG00000015118(BDNF),ENSOARG00000012471(GDF5),ENSOARG00000000654(MAD2L2),ENSOARG00000015131(CDH4),ENSOARG00000006688(EVC),ENSOARG00000007959(SPTBN2),ENSOARG00000001772(FOXP2),ENSOARG00000001371(DHCR…
2	GO:0032502	developmental process	biological_process	98	ENSOARG00000004675(SCN9A),ENSOARG00000005375(FGFR2),ENSOARG00000010448(ERBB3),ENSOARG00000003388(KLHL41),ENSOARG00000014898(ADAMTS1),ENSOARG00000012341(EBP),ENSOARG00000013611(JAM3),ENSOARG00000018241(GRID2),ENSOARG00000020058(THBS1),ENSOARG00000003932(RET),ENSOARG00000020307(TFRC),ENSOARG00000017552(DSP),ENSOARG00000005037(THBS2),ENSOARG00000015118(BDNF),ENSOARG00000014081(SERPINF2),ENSOARG00000…
2	GO:0031974	membrane-enclosed lumen	cellular_component	30	ENSOARG00000014072(SIM2),ENSOARG00000011578(TICRR),ENSOARG00000010854(JUNB),ENSOARG00000013747(ANKRD23),ENSOARG00000006212(CRABP2),ENSOARG00000008405(CASQ1),ENSOARG00000001695(NCF2),-,ENSOARG00000010625(ABCG1),ENSOARG00000019881(NOP10),ENSOARG00000014198(GCAT),ENSOARG00000014525(AR),ENSOARG00000005375(FGFR2),ENSOARG00000020868(AK2),ENSOARG00000009794(DGKI),ENSOARG00000005859(SLC25A22),ENSOARG0000…
2	GO:0002376	immune system process	biological_process	31	ENSOARG00000008620(LTF),ENSOARG00000008480(ALOX15),ENSOARG00000007169(KLF4),ENSOARG00000018639(MB),ENSOARG00000020058(THBS1),ENSOARG00000003932(RET),ENSOARG00000020307(TFRC),ENSOARG00000003501(PDK4),ENSOARG00000021088(LGALS3),ENSOARG00000000417(S100A9),ENSOARG00000003224(SMPDL3B),ENSOARG00000012341(EBP),ENSOARG00000013611(JAM3),ENSOARG00000010969(GPAM),ENSOARG00000015856(IGF1),ENSOARG00000011288(…
2	GO:0005215	transporter activity	molecular_function	29	ENSOARG00000000248(SLC6A6),ENSOARG00000009735(SLC43A1),ENSOARG00000014283(-),ENSOARG00000015862(SLC9A3),ENSOARG00000014433(PKD2L1),ENSOARG00000017871(-),ENSOARG00000010625(ABCG1),-,ENSOARG00000016084(SLC25A20),ENSOARG00000006212(CRABP2),ENSOARG00000008601(-),ENSOARG00000018744(KCNH3),ENSOARG00000005859(SLC25A22),ENSOARG00000002973(KCNN3),ENSOARG00000015213(SLC22A4),ENSOARG00000004675(SCN9A),ENSOA…
2	GO:0008152	metabolic process	biological_process	210	ENSOARG00000003184(NUPR1),ENSOARG00000008669(UCP3),ENSOARG00000013744(-),ENSOARG00000008731(DUSP13),ENSOARG00000018744(KCNH3),ENSOARG00000016420(-),ENSOARG00000018884(-),ENSOARG00000010184(AK4),ENSOARG00000008011(GALNT13),ENSOARG00000004379(C1RL),ENSOARG00000010272(DUSP4),ENSOARG00000008524(PTGES),ENSOARG00000014873(-),ENSOARG00000003501(PDK4),ENSOARG00000020763(GUCY2C),ENSOARG00000012471(GDF5),E…
2	GO:0000988	transcription factor activity, protein binding	molecular_function	4	ENSOARG00000007169(KLF4),-,ENSOARG00000003713(ACTN2),ENSOARG00000017769(CITED1),
2	GO:0009987	cellular process	biological_process	254	ENSOARG00000007154(DDIT4),ENSOARG00000015735(-),ENSOARG00000006333(-),ENSOARG00000005452(-),ENSOARG00000011945(-),ENSOARG00000021088(LGALS3),ENSOARG00000020519(KNG1),ENSOARG00000014063(CDC6),ENSOARG00000018639(MB),ENSOARG00000002824(-),ENSOARG00000008297(ATP1A2),ENSOARG00000005076(DNA2),ENSOARG00000019140(TSPO),ENSOARG00000011307(ST6GALNAC6),ENSOARG00000013755(PTPRD),ENSOARG00000017092(NPHS2),ENS…
2	GO:0065007	biological regulation	biological_process	174	ENSOARG00000001371(DHCR7),ENSOARG00000004455(-),ENSOARG00000000616(ADGRG3),ENSOARG00000010395(TGIF1),ENSOARG00000006688(EVC),ENSOARG00000003713(ACTN2),ENSOARG00000017639(LDLR),ENSOARG00000017550(-),ENSOARG00000005541(ARHGEF37),ENSOARG00000003130(PLAT),ENSOARG00000005704(RYR1),ENSOARG00000000417(S100A9),ENSOARG00000001194(FBXO2),ENSOARG00000001573(MYLK2),ENSOARG00000006670(ACTN3),ENSOARG0000000385…
2	GO:0048519	negative regulation of biological process	biological_process	78	ENSOARG00000009230(DPT),ENSOARG00000004689(HPN),ENSOARG00000008620(LTF),ENSOARG00000004702(LRP4),ENSOARG00000001796(JDP2),ENSOARG00000019993(ACTC1),ENSOARG00000012862(-),ENSOARG00000003224(SMPDL3B),ENSOARG00000020179(PPT1),ENSOARG00000009794(DGKI),ENSOARG00000011271(TMOD1),ENSOARG00000014525(AR),ENSOARG00000010625(ABCG1),ENSOARG00000013671(GADD45B),ENSOARG00000000778(MET),ENSOARG00000004237(G6PD)…
2	GO:0023052	signaling	biological_process	90	ENSOARG00000012682(HRC),-,ENSOARG00000004271(CLSTN3),ENSOARG00000012560(SCTR),ENSOARG00000011375(-),ENSOARG00000015553(GRINA),ENSOARG00000003932(RET),ENSOARG00000020058(THBS1),ENSOARG00000018241(GRID2),ENSOARG00000017552(DSP),ENSOARG00000014081(SERPINF2),ENSOARG00000012784(HTRA3),ENSOARG00000008480(ALOX15),ENSOARG00000019300(PFKM),ENSOARG00000000555(-),ENSOARG00000013231(RNF149),ENSOARG0000001934…
2	GO:0043226	organelle	cellular_component	214	ENSOARG00000006670(ACTN3),ENSOARG00000003852(TNNI2),ENSOARG00000017865(DNHD1),ENSOARG00000014072(SIM2),ENSOARG00000017707(BRI3BP),ENSOARG00000010625(ABCG1),ENSOARG00000000611(LDB3),ENSOARG00000015388(ELOVL5),ENSOARG00000006209(ALAS1),ENSOARG00000017607(ELOVL3),ENSOARG00000011486(MYH1),ENSOARG00000012862(-),ENSOARG00000014199(PLIN2),ENSOARG00000019145(TST),ENSOARG00000018750(LARP6),ENSOARG00000011…
2	GO:0022610	biological adhesion	biological_process	30	ENSOARG00000010969(GPAM),ENSOARG00000015856(IGF1),ENSOARG00000010448(ERBB3),ENSOARG00000011304(EGFL6),ENSOARG00000014779(PECAM1),ENSOARG00000000948(HSD17B12),ENSOARG00000000476(DUSP26),ENSOARG00000013611(JAM3),ENSOARG00000017552(DSP),ENSOARG00000020058(THBS1),ENSOARG00000003932(RET),ENSOARG00000018241(GRID2),ENSOARG00000000417(S100A9),ENSOARG00000005037(THBS2),ENSOARG00000021088(LGALS3),ENSOARG00…
2	GO:0060089	molecular transducer activity	molecular_function	29	ENSOARG00000012560(SCTR),ENSOARG00000014525(AR),-,ENSOARG00000000778(MET),ENSOARG00000020659(HFE2),ENSOARG00000011147(DDR1),ENSOARG00000017639(LDLR),ENSOARG00000010691(S1PR1),ENSOARG00000000603(FLT4),ENSOARG00000016918(F2RL2),ENSOARG00000000616(ADGRG3),ENSOARG00000003615(-),ENSOARG00000004455(-),ENSOARG00000010196(TNFRSF9),ENSOARG00000014433(PKD2L1),ENSOARG00000017360(-),ENSOARG00000005704(RYR1),…
2	GO:0030054	cell junction	cellular_component	18	ENSOARG00000018241(GRID2),ENSOARG00000017552(DSP),ENSOARG00000002978(NFASC),ENSOARG00000014939(CLDN15),ENSOARG00000011486(MYH1),ENSOARG00000019993(ACTC1),ENSOARG00000016068(SMPX),ENSOARG00000013611(JAM3),ENSOARG00000013187(NEXN),ENSOARG00000003713(ACTN2),ENSOARG00000012656(MYH2),-,ENSOARG00000006246(FAP),ENSOARG00000011424(FHL1),ENSOARG00000007959(SPTBN2),ENSOARG00000011375(-),ENSOARG00000017092(…
2	GO:0048511	rhythmic process	biological_process	4	ENSOARG00000011235(-),ENSOARG00000004455(-),ENSOARG00000014898(ADAMTS1),-,
2	GO:0005576	extracellular region	cellular_component	88	ENSOARG00000010088(VIT),ENSOARG00000018187(COL4A5),ENSOARG00000004237(G6PD),ENSOARG00000009963(-),ENSOARG00000017865(DNHD1),ENSOARG00000008620(LTF),ENSOARG00000004689(HPN),ENSOARG00000009230(DPT),ENSOARG00000002978(NFASC),ENSOARG00000019993(ACTC1),ENSOARG00000020838(GPRC5A),ENSOARG00000012862(-),ENSOARG00000003224(SMPDL3B),ENSOARG00000020868(AK2),ENSOARG00000019145(TST),ENSOARG00000011493(MGST3),…
2	GO:0098772	molecular function regulator	molecular_function	14	ENSOARG00000003232(SGK2),-,ENSOARG00000014081(SERPINF2),ENSOARG00000008620(LTF),ENSOARG00000020519(KNG1),ENSOARG00000003713(ACTN2),ENSOARG00000005438(OBSCN),ENSOARG00000000269(RASGEF1B),ENSOARG00000012862(-),ENSOARG00000010448(ERBB3),ENSOARG00000004957(PRKAR2B),ENSOARG00000005541(ARHGEF37),ENSOARG00000009794(DGKI),ENSOARG00000019347(NGEF),
2	GO:0003824	catalytic activity	molecular_function	144	ENSOARG00000019300(PFKM),ENSOARG00000003932(RET),ENSOARG00000005506(ENO3),ENSOARG00000014898(ADAMTS1),ENSOARG00000012341(EBP),ENSOARG00000014127(HLCS),ENSOARG00000001588(-),ENSOARG00000010485(-),ENSOARG00000001695(NCF2),-,ENSOARG00000002051(TUBA1C),ENSOARG00000013700(-),ENSOARG00000011446(-),ENSOARG00000009785(CKM),ENSOARG00000004222(ABHD5),ENSOARG00000002793(CYP4F22),ENSOARG00000013890(-),ENSOAR…

## Sheet: STHS_vs_TS
levels	GO_id	Term	GO_namespace	gene_num	gene_list
2	GO:0022610	biological adhesion	biological_process	4	ENSOARG00000015856(IGF1),ENSOARG00000008620(LTF),ENSOARG00000010394(LEPR),-,
2	GO:0044422	organelle part	cellular_component	9	ENSOARG00000001371(DHCR7),ENSOARG00000002132(ATP2A1),ENSOARG00000000697(TNNT3),ENSOARG00000019993(ACTC1),-,ENSOARG00000005748(MYOM2),ENSOARG00000015329(GALNT15),ENSOARG00000006571(-),ENSOARG00000012560(SCTR),
2	GO:0032991	macromolecular complex	cellular_component	8	-,ENSOARG00000009963(-),ENSOARG00000000697(TNNT3),ENSOARG00000008620(LTF),ENSOARG00000010394(LEPR),ENSOARG00000013782(ALB),ENSOARG00000011288(TLR7),ENSOARG00000015856(IGF1),
2	GO:0050789	regulation of biological process	biological_process	17	ENSOARG00000008620(LTF),ENSOARG00000011288(TLR7),ENSOARG00000010394(LEPR),ENSOARG00000000616(ADGRG3),ENSOARG00000019713(TMEM37),ENSOARG00000005438(OBSCN),ENSOARG00000015856(IGF1),ENSOARG00000012560(SCTR),ENSOARG00000013782(ALB),ENSOARG00000017769(CITED1),ENSOARG00000000697(TNNT3),ENSOARG00000002132(ATP2A1),ENSOARG00000001371(DHCR7),ENSOARG00000000776(NRK),ENSOARG00000001680(SFRP2),ENSOARG00000019…
2	GO:0030054	cell junction	cellular_component	2	ENSOARG00000019993(ACTC1),-,
2	GO:0005215	transporter activity	molecular_function	5	-,ENSOARG00000015213(SLC22A4),ENSOARG00000019713(TMEM37),ENSOARG00000002132(ATP2A1),ENSOARG00000003685(SLC4A11),
2	GO:0048519	negative regulation of biological process	biological_process	10	ENSOARG00000000776(NRK),-,ENSOARG00000019993(ACTC1),ENSOARG00000001680(SFRP2),ENSOARG00000000616(ADGRG3),ENSOARG00000008620(LTF),ENSOARG00000010394(LEPR),ENSOARG00000017769(CITED1),ENSOARG00000013782(ALB),ENSOARG00000015856(IGF1),
2	GO:0007610	behavior	biological_process	2	ENSOARG00000010394(LEPR),-,
2	GO:0051704	multi-organism process	biological_process	8	ENSOARG00000015856(IGF1),ENSOARG00000010394(LEPR),ENSOARG00000017769(CITED1),ENSOARG00000013782(ALB),ENSOARG00000011288(TLR7),ENSOARG00000008620(LTF),-,ENSOARG00000000776(NRK),
2	GO:0001906	cell killing	biological_process	2	-,ENSOARG00000013782(ALB),
2	GO:0048518	positive regulation of biological process	biological_process	9	ENSOARG00000001680(SFRP2),ENSOARG00000005438(OBSCN),-,ENSOARG00000000776(NRK),ENSOARG00000002132(ATP2A1),ENSOARG00000011288(TLR7),ENSOARG00000017769(CITED1),ENSOARG00000008620(LTF),ENSOARG00000015856(IGF1),
2	GO:0005488	binding	molecular_function	29	ENSOARG00000017769(CITED1),ENSOARG00000013782(ALB),ENSOARG00000006571(-),ENSOARG00000002495(-),ENSOARG00000015856(IGF1),ENSOARG00000015329(GALNT15),ENSOARG00000005748(MYOM2),ENSOARG00000016415(CDO1),-,ENSOARG00000019993(ACTC1),ENSOARG00000001680(SFRP2),ENSOARG00000001892(PPP1R3A),ENSOARG00000000776(NRK),ENSOARG00000002132(ATP2A1),ENSOARG00000000697(TNNT3),ENSOARG00000010394(LEPR),ENSOARG000000112…
2	GO:0071840	cellular component organization or biogenesis	biological_process	6	ENSOARG00000019993(ACTC1),-,ENSOARG00000001680(SFRP2),ENSOARG00000007929(GPX3),ENSOARG00000002132(ATP2A1),ENSOARG00000015856(IGF1),
2	GO:0098772	molecular function regulator	molecular_function	4	ENSOARG00000008620(LTF),-,ENSOARG00000001680(SFRP2),ENSOARG00000005438(OBSCN),
2	GO:0000003	reproduction	biological_process	6	ENSOARG00000017769(CITED1),-,ENSOARG00000010394(LEPR),ENSOARG00000001680(SFRP2),ENSOARG00000000776(NRK),ENSOARG00000015856(IGF1),
2	GO:0060089	molecular transducer activity	molecular_function	5	ENSOARG00000000616(ADGRG3),ENSOARG00000012560(SCTR),ENSOARG00000010394(LEPR),-,ENSOARG00000011288(TLR7),
2	GO:0032501	multicellular organismal process	biological_process	15	ENSOARG00000000776(NRK),ENSOARG00000019993(ACTC1),-,ENSOARG00000001680(SFRP2),ENSOARG00000000616(ADGRG3),ENSOARG00000000697(TNNT3),ENSOARG00000001371(DHCR7),ENSOARG00000002132(ATP2A1),ENSOARG00000008620(LTF),ENSOARG00000017769(CITED1),ENSOARG00000010394(LEPR),ENSOARG00000011288(TLR7),ENSOARG00000013782(ALB),ENSOARG00000015856(IGF1),ENSOARG00000005748(MYOM2),
2	GO:0005198	structural molecule activity	molecular_function	2	-,ENSOARG00000006571(-),
2	GO:0016020	membrane	cellular_component	13	ENSOARG00000019713(TMEM37),-,ENSOARG00000019993(ACTC1),ENSOARG00000000616(ADGRG3),ENSOARG00000001371(DHCR7),ENSOARG00000002132(ATP2A1),ENSOARG00000012560(SCTR),ENSOARG00000011288(TLR7),ENSOARG00000015213(SLC22A4),ENSOARG00000010394(LEPR),ENSOARG00000003685(SLC4A11),ENSOARG00000015856(IGF1),ENSOARG00000015329(GALNT15),
2	GO:0002376	immune system process	biological_process	9	-,ENSOARG00000001680(SFRP2),ENSOARG00000000616(ADGRG3),ENSOARG00000010394(LEPR),ENSOARG00000017769(CITED1),ENSOARG00000011288(TLR7),ENSOARG00000008620(LTF),ENSOARG00000015856(IGF1),ENSOARG00000009184(CCL1),
2	GO:0065007	biological regulation	biological_process	18	ENSOARG00000019993(ACTC1),-,ENSOARG00000001680(SFRP2),ENSOARG00000000776(NRK),ENSOARG00000002132(ATP2A1),ENSOARG00000001371(DHCR7),ENSOARG00000000697(TNNT3),ENSOARG00000017769(CITED1),ENSOARG00000013782(ALB),ENSOARG00000012560(SCTR),ENSOARG00000015856(IGF1),ENSOARG00000005438(OBSCN),ENSOARG00000019713(TMEM37),ENSOARG00000000616(ADGRG3),ENSOARG00000010394(LEPR),ENSOARG00000011288(TLR7),ENSOARG0000…
2	GO:0051179	localization	biological_process	13	ENSOARG00000000616(ADGRG3),ENSOARG00000002132(ATP2A1),-,ENSOARG00000019713(TMEM37),ENSOARG00000001680(SFRP2),ENSOARG00000009184(CCL1),ENSOARG00000015856(IGF1),ENSOARG00000003685(SLC4A11),ENSOARG00000010394(LEPR),ENSOARG00000017769(CITED1),ENSOARG00000013782(ALB),ENSOARG00000015213(SLC22A4),ENSOARG00000011288(TLR7),
2	GO:0005623	cell	cellular_component	19	ENSOARG00000000697(TNNT3),ENSOARG00000002132(ATP2A1),ENSOARG00000001371(DHCR7),-,ENSOARG00000019993(ACTC1),ENSOARG00000016415(CDO1),ENSOARG00000005748(MYOM2),ENSOARG00000015329(GALNT15),ENSOARG00000015856(IGF1),ENSOARG00000006571(-),ENSOARG00000012560(SCTR),ENSOARG00000013782(ALB),ENSOARG00000017769(CITED1),ENSOARG00000000616(ADGRG3),ENSOARG00000003729(JAKMIP2),ENSOARG00000007876(MYOZ1),ENSOARG00…
2	GO:0044425	membrane part	cellular_component	11	ENSOARG00000012560(SCTR),ENSOARG00000015213(SLC22A4),ENSOARG00000011288(TLR7),ENSOARG00000015856(IGF1),ENSOARG00000015329(GALNT15),ENSOARG00000003685(SLC4A11),-,ENSOARG00000019713(TMEM37),ENSOARG00000000616(ADGRG3),ENSOARG00000001371(DHCR7),ENSOARG00000002132(ATP2A1),
2	GO:0008152	metabolic process	biological_process	23	ENSOARG00000000776(NRK),ENSOARG00000001680(SFRP2),-,ENSOARG00000000697(TNNT3),ENSOARG00000004379(C1RL),ENSOARG00000007854(-),ENSOARG00000002132(ATP2A1),ENSOARG00000001371(DHCR7),ENSOARG00000006571(-),ENSOARG00000002495(-),ENSOARG00000017769(CITED1),ENSOARG00000016415(CDO1),ENSOARG00000015856(IGF1),ENSOARG00000015329(GALNT15),ENSOARG00000005438(OBSCN),ENSOARG00000007929(GPX3),ENSOARG00000008974(AD…
2	GO:0016209	antioxidant activity	molecular_function	2	-,ENSOARG00000007929(GPX3),
2	GO:0040011	locomotion	biological_process	5	-,ENSOARG00000001680(SFRP2),ENSOARG00000000616(ADGRG3),ENSOARG00000009184(CCL1),ENSOARG00000015856(IGF1),
2	GO:0040007	growth	biological_process	6	ENSOARG00000000776(NRK),ENSOARG00000001680(SFRP2),-,ENSOARG00000010394(LEPR),ENSOARG00000015856(IGF1),ENSOARG00000001371(DHCR7),
2	GO:0044464	cell part	cellular_component	19	ENSOARG00000005748(MYOM2),ENSOARG00000015329(GALNT15),ENSOARG00000015856(IGF1),ENSOARG00000016415(CDO1),ENSOARG00000013782(ALB),ENSOARG00000017769(CITED1),ENSOARG00000012560(SCTR),ENSOARG00000006571(-),ENSOARG00000002132(ATP2A1),ENSOARG00000001371(DHCR7),ENSOARG00000000697(TNNT3),ENSOARG00000019993(ACTC1),-,ENSOARG00000003729(JAKMIP2),ENSOARG00000011288(TLR7),ENSOARG00000015213(SLC22A4),ENSOARG00…
2	GO:0003824	catalytic activity	molecular_function	16	ENSOARG00000008620(LTF),ENSOARG00000009354(-),ENSOARG00000007929(GPX3),ENSOARG00000008974(ADAM11),ENSOARG00000002495(-),ENSOARG00000006571(-),ENSOARG00000015329(GALNT15),ENSOARG00000016415(CDO1),-,ENSOARG00000019993(ACTC1),ENSOARG00000000776(NRK),ENSOARG00000001371(DHCR7),ENSOARG00000002132(ATP2A1),ENSOARG00000000697(TNNT3),ENSOARG00000004379(C1RL),ENSOARG00000007854(-),
2	GO:0043226	organelle	cellular_component	20	ENSOARG00000007929(GPX3),ENSOARG00000007876(MYOZ1),ENSOARG00000008620(LTF),ENSOARG00000011288(TLR7),ENSOARG00000015213(SLC22A4),ENSOARG00000003729(JAKMIP2),ENSOARG00000016103(GREB1),ENSOARG00000019993(ACTC1),-,ENSOARG00000004379(C1RL),ENSOARG00000000697(TNNT3),ENSOARG00000002132(ATP2A1),ENSOARG00000001371(DHCR7),ENSOARG00000012560(SCTR),ENSOARG00000002495(-),ENSOARG00000006571(-),ENSOARG000000137…
2	GO:0050896	response to stimulus	biological_process	16	ENSOARG00000015856(IGF1),ENSOARG00000012560(SCTR),ENSOARG00000017769(CITED1),ENSOARG00000013782(ALB),ENSOARG00000002132(ATP2A1),ENSOARG00000000776(NRK),-,ENSOARG00000001680(SFRP2),ENSOARG00000009184(CCL1),ENSOARG00000008620(LTF),ENSOARG00000010394(LEPR),ENSOARG00000011288(TLR7),ENSOARG00000000616(ADGRG3),ENSOARG00000009963(-),ENSOARG00000007929(GPX3),ENSOARG00000005438(OBSCN),
2	GO:0099512	supramolecular fiber	cellular_component	4	ENSOARG00000006571(-),ENSOARG00000012560(SCTR),ENSOARG00000019993(ACTC1),-,
2	GO:0044421	extracellular region part	cellular_component	11	ENSOARG00000013782(ALB),ENSOARG00000002495(-),ENSOARG00000008620(LTF),ENSOARG00000015856(IGF1),ENSOARG00000007929(GPX3),ENSOARG00000001680(SFRP2),ENSOARG00000019993(ACTC1),-,ENSOARG00000009963(-),ENSOARG00000016103(GREB1),ENSOARG00000004379(C1RL),
2	GO:0004871	signal transducer activity	molecular_function	6	ENSOARG00000000616(ADGRG3),ENSOARG00000012560(SCTR),ENSOARG00000011288(TLR7),ENSOARG00000001680(SFRP2),ENSOARG00000010394(LEPR),-,
2	GO:0022414	reproductive process	biological_process	6	ENSOARG00000015856(IGF1),ENSOARG00000000776(NRK),ENSOARG00000001680(SFRP2),ENSOARG00000010394(LEPR),-,ENSOARG00000017769(CITED1),
2	GO:0000988	transcription factor activity, protein binding	molecular_function	2	ENSOARG00000017769(CITED1),-,
2	GO:0023052	signaling	biological_process	12	-,ENSOARG00000005438(OBSCN),ENSOARG00000001680(SFRP2),ENSOARG00000000776(NRK),ENSOARG00000002132(ATP2A1),ENSOARG00000000616(ADGRG3),ENSOARG00000010394(LEPR),ENSOARG00000017769(CITED1),ENSOARG00000011288(TLR7),ENSOARG00000008620(LTF),ENSOARG00000012560(SCT
2	GO:0005576	extracellular region	cellular_component	12	ENSOARG00000004379(C1RL),ENSOARG00000016103(GREB1),ENSOARG00000007929(GPX3),ENSOARG00000001680(SFRP2),-,ENSOARG00000019993(ACTC1),ENSOARG00000009963(-),ENSOARG00000009184(CCL1),ENSOARG00000015856(IGF1),ENSOARG00000002495(-),ENSOARG00000008620(LTF),ENSOARG00000013782(ALB),
2	GO:0009987	cellular process	biological_process	25	ENSOARG00000007929(GPX3),ENSOARG00000019713(TMEM37),ENSOARG00000005438(OBSCN),ENSOARG00000000616(ADGRG3),ENSOARG00000008620(LTF),ENSOARG00000010394(LEPR),ENSOARG00000015213(SLC22A4),ENSOARG00000011288(TLR7),ENSOARG00000009354(-),ENSOARG00000009184(CCL1),ENSOARG00000003685(SLC4A11),ENSOARG00000000776(NRK),-,ENSOARG00000019993(ACTC1),ENSOARG00000001680(SFRP2),ENSOARG00000002132(ATP2A1),ENSOARG00000…
2	GO:0032502	developmental process	biological_process	10	ENSOARG00000015856(IGF1),ENSOARG00000008620(LTF),ENSOARG00000010394(LEPR),ENSOARG00000017769(CITED1),ENSOARG00000000616(ADGRG3),ENSOARG00000001371(DHCR7),ENSOARG00000000776(NRK),-,ENSOARG00000019993(ACTC1),ENSOARG00000001680(SFRP2),
2	GO:0044699	single-organism process	biological_process	25	ENSOARG00000006571(-),ENSOARG00000012560(SCTR),ENSOARG00000017769(CITED1),ENSOARG00000013782(ALB),ENSOARG00000016415(CDO1),ENSOARG00000015856(IGF1),ENSOARG00000015329(GALNT15),ENSOARG00000000776(NRK),ENSOARG00000019993(ACTC1),-,ENSOARG00000001680(SFRP2),ENSOARG00000000697(TNNT3),ENSOARG00000002132(ATP2A1),ENSOARG00000001371(DHCR7),ENSOARG00000008620(LTF),ENSOARG00000010394(LEPR),ENSOARG0000001521…
