# Supplementary material for: Comparative Transcriptome Profiling of mRNA and lncRNA Related to Tail Adipose Tissues of Sheep
Source: Front Genet. 2018 Sep 10;9:365. doi: 10.3389/fgene.2018.00365 (PMC6139350; doi:10.3389/fgene.2018.00365)
Supplement: TABLE S3 — The KEGG annotation of DEGs from three groups of pairwise comparisons. [file Table_3.XLSX]

## Sheet: LFTS_vs_STHS
pathway_3	pathway_3_num	all_diff_gene_list	pathway_2	pathway_2_num	pathway_1	pathway_1_num
Circadian entrainment	1	ENSOARG00000001748(RASD1),	Environmental adaptation	1	Organismal Systems	1
Arachidonic acid metabolism	1	ENSOARG00000013777(-),	Lipid metabolism	1	Metabolism	1
Metabolism of xenobiotics by cytochrome P450	1	ENSOARG00000013777(-),	Xenobiotics biodegradation and metabolism	1	Metabolism	1
Metabolic pathways	1	ENSOARG00000013777(-),	Global and overview maps	1	Metabolism	1

## Sheet: LFTS_vs_TS
pathway_3	pathway_3_num	all_diff_gene_list	pathway_2	pathway_2_num	pathway_1	pathway_1_num
Endocrine and other factor-regulated calcium reabsorption	1	ENSOARG00000008297(ATP1A2),	Excretory system	5	Organismal Systems	58
Aldosterone-regulated sodium reabsorption	2	ENSOARG00000014710(SGK1),ENSOARG00000008297(ATP1A2),	Excretory system	5	Organismal Systems	58
Vasopressin-regulated water reabsorption	1	ENSOARG00000003766(DYNC1I1),	Excretory system	5	Organismal Systems	58
Proximal tubule bicarbonate reclamation	3	ENSOARG00000015862(SLC9A3),ENSOARG00000017498(PCK1),ENSOARG00000008297(ATP1A2),	Excretory system	5	Organismal Systems	58
Adrenergic signaling in cardiomyocytes	3	ENSOARG00000000555(-),ENSOARG00000019993(ACTC1),ENSOARG00000008297(ATP1A2),	Circulatory system	5	Organismal Systems	58
Vascular smooth muscle contraction	3	ENSOARG00000001573(MYLK2),ENSOARG00000002495(-),ENSOARG00000000555(-),	Circulatory system	5	Organismal Systems	58
Cardiac muscle contraction	2	ENSOARG00000019993(ACTC1),ENSOARG00000008297(ATP1A2),	Circulatory system	5	Organismal Systems	58
Hematopoietic cell lineage	1	ENSOARG00000020307(TFRC),	Immune system	18	Organismal Systems	58
Toll-like receptor signaling pathway	1	ENSOARG00000011288(TLR7),	Immune system	18	Organismal Systems	58
Complement and coagulation cascades	4	ENSOARG00000020519(KNG1),ENSOARG00000016918(F2RL2),ENSOARG00000014081(SERPINF2),ENSOARG00000003130(PLAT),	Immune system	18	Organismal Systems	58
Chemokine signaling pathway	2	ENSOARG00000001035(GNGT1),ENSOARG00000000555(-),	Immune system	18	Organismal Systems	58
Platelet activation	3	ENSOARG00000001573(MYLK2),ENSOARG00000002495(-),ENSOARG00000000555(-),	Immune system	18	Organismal Systems	58
Leukocyte transendothelial migration	8	ENSOARG00000006071(MYLPF),ENSOARG00000013611(JAM3),ENSOARG00000014939(CLDN15),ENSOARG00000001695(NCF2),ENSOARG00000018035(MMP2),ENSOARG00000003713(ACTN2),ENSOARG00000006670(ACTN3),ENSOARG00000014779(PECAM1),	Immune system	18	Organismal Systems	58
Bile secretion	6	ENSOARG00000015862(SLC9A3),ENSOARG00000017639(LDLR),ENSOARG00000012560(SCTR),ENSOARG00000000555(-),ENSOARG00000007552(-),ENSOARG00000008297(ATP1A2),	Digestive system	12	Organismal Systems	58
Gastric acid secretion	4	ENSOARG00000001573(MYLK2),ENSOARG00000002495(-),ENSOARG00000000555(-),ENSOARG00000008297(ATP1A2),	Digestive system	12	Organismal Systems	58
Salivary secretion	2	ENSOARG00000000555(-),ENSOARG00000008297(ATP1A2),	Digestive system	12	Organismal Systems	58
Mineral absorption	2	ENSOARG00000015862(SLC9A3),ENSOARG00000008297(ATP1A2),	Digestive system	12	Organismal Systems	58
Carbohydrate digestion and absorption	1	ENSOARG00000008297(ATP1A2),	Digestive system	12	Organismal Systems	58
Protein digestion and absorption	5	ENSOARG00000015862(SLC9A3),ENSOARG00000014842(COL6A5),ENSOARG00000011945(-),ENSOARG00000018187(COL4A5),ENSOARG00000008297(ATP1A2),	Digestive system	12	Organismal Systems	58
Pancreatic secretion	4	ENSOARG00000012560(SCTR),ENSOARG00000000555(-),ENSOARG00000002132(ATP2A1),ENSOARG00000008297(ATP1A2),	Digestive system	12	Organismal Systems	58
Taste transduction	2	ENSOARG00000004675(SCN9A),ENSOARG00000014433(PKD2L1),	Sensory system	5	Organismal Systems	58
Phototransduction	1	ENSOARG00000001035(GNGT1),	Sensory system	5	Organismal Systems	58
Olfactory transduction	1	ENSOARG00000018363(-),	Sensory system	5	Organismal Systems	58
Inflammatory mediator regulation of TRP channels	1	ENSOARG00000000555(-),	Sensory system	5	Organismal Systems	58
Long-term depression	1	ENSOARG00000018241(GRID2),	Nervous system	6	Organismal Systems	58
Glutamatergic synapse	2	ENSOARG00000001035(GNGT1),ENSOARG00000000555(-),	Nervous system	6	Organismal Systems	58
GABAergic synapse	2	ENSOARG00000001035(GNGT1),ENSOARG00000000555(-),	Nervous system	6	Organismal Systems	58
Serotonergic synapse	2	ENSOARG00000001035(GNGT1),ENSOARG00000000555(-),	Nervous system	6	Organismal Systems	58
Dopaminergic synapse	2	ENSOARG00000001035(GNGT1),ENSOARG00000000555(-),	Nervous system	6	Organismal Systems	58
Retrograde endocannabinoid signaling	3	ENSOARG00000001035(GNGT1),ENSOARG00000000555(-),ENSOARG00000005578(MGLL),	Nervous system	6	Organismal Systems	58
Cholinergic synapse	3	ENSOARG00000001035(GNGT1),ENSOARG00000011066(KCNQ5),ENSOARG00000000555(-),	Nervous system	6	Organismal Systems	58
Neurotrophin signaling pathway	1	ENSOARG00000015118(BDNF),	Nervous system	6	Organismal Systems	58
Insulin signaling pathway	4	ENSOARG00000017498(PCK1),ENSOARG00000001892(PPP1R3A),ENSOARG00000008997(PYGM),ENSOARG00000016771(-),	Endocrine system	22	Organismal Systems	58
Insulin secretion	3	ENSOARG00000002973(KCNN3),ENSOARG00000000555(-),ENSOARG00000008297(ATP1A2),	Endocrine system	22	Organismal Systems	58
Estrogen signaling pathway	2	ENSOARG00000000555(-),ENSOARG00000018035(MMP2),	Endocrine system	22	Organismal Systems	58
Adipocytokine signaling pathway	3	ENSOARG00000017498(PCK1),ENSOARG00000015735(-),ENSOARG00000016771(-),	Endocrine system	22	Organismal Systems	58
Oxytocin signaling pathway	4	ENSOARG00000001573(MYLK2),ENSOARG00000002495(-),ENSOARG00000000555(-),ENSOARG00000013305(CAMK1G),	Endocrine system	22	Organismal Systems	58
Ovarian steroidogenesis	3	ENSOARG00000017639(LDLR),ENSOARG00000000555(-),ENSOARG00000004455(-),	Endocrine system	22	Organismal Systems	58
Thyroid hormone synthesis	2	ENSOARG00000000555(-),ENSOARG00000008297(ATP1A2),	Endocrine system	22	Organismal Systems	58
Thyroid hormone signaling pathway	2	ENSOARG00000019627(PLCD4),ENSOARG00000008297(ATP1A2),	Endocrine system	22	Organismal Systems	58
Melanogenesis	1	ENSOARG00000000555(-),	Endocrine system	22	Organismal Systems	58
Prolactin signaling pathway	3	ENSOARG00000018645(ELF5),ENSOARG00000008693(CISH),ENSOARG00000004455(-),	Endocrine system	22	Organismal Systems	58
GnRH signaling pathway	2	ENSOARG00000000555(-),ENSOARG00000018035(MMP2),	Endocrine system	22	Organismal Systems	58
Glucagon signaling pathway	3	ENSOARG00000017498(PCK1),ENSOARG00000008997(PYGM),ENSOARG00000013633(PGAM2),	Endocrine system	22	Organismal Systems	58
Regulation of lipolysis in adipocytes	4	ENSOARG00000004222(ABHD5),ENSOARG00000000555(-),ENSOARG00000005578(MGLL),ENSOARG00000016771(-),	Endocrine system	22	Organismal Systems	58
PPAR signaling pathway	3	ENSOARG00000017498(PCK1),ENSOARG00000015735(-),ENSOARG00000014199(PLIN2),	Endocrine system	22	Organismal Systems	58
Progesterone-mediated oocyte maturation	2	ENSOARG00000000555(-),ENSOARG00000000654(MAD2L2),	Endocrine system	22	Organismal Systems	58
Renin secretion	1	ENSOARG00000000555(-),	Endocrine system	22	Organismal Systems	58
Circadian entrainment	3	ENSOARG00000001035(GNGT1),ENSOARG00000000555(-),ENSOARG00000001748(RASD1),	Environmental adaptation	3	Organismal Systems	58
Osteoclast differentiation	3	ENSOARG00000001695(NCF2),ENSOARG00000019483(FOSL2),ENSOARG00000010854(JUNB),	Development	7	Organismal Systems	58
Axon guidance	4	ENSOARG00000016894(SEMA3C),ENSOARG00000015109(SEMA3D),ENSOARG00000016918(F2RL2),ENSOARG00000000778(MET),	Development	7	Organismal Systems	58
Neuroactive ligand-receptor interaction	6	ENSOARG00000019140(TSPO),ENSOARG00000018241(GRID2),ENSOARG00000016918(F2RL2),ENSOARG00000012560(SCTR),ENSOARG00000010691(S1PR1),ENSOARG00000004455(-),	Signaling molecules and interaction	14	Environmental Information Processing	43
Cytokine-cytokine receptor interaction	5	ENSOARG00000005306(IL17B),ENSOARG00000000778(MET),ENSOARG00000012471(GDF5),ENSOARG00000000603(FLT4),ENSOARG00000010196(TNFRSF9),	Signaling molecules and interaction	14	Environmental Information Processing	43
ECM-receptor interaction	3	ENSOARG00000020058(THBS1),ENSOARG00000014842(COL6A5),ENSOARG00000018187(COL4A5),	Signaling molecules and interaction	14	Environmental Information Processing	43
AMPK signaling pathway	4	ENSOARG00000017498(PCK1),ENSOARG00000017897(PFKFB4),ENSOARG00000019300(PFKM),ENSOARG00000016771(-),	Signal transduction	35	Environmental Information Processing	43
cGMP-PKG signaling pathway	6	ENSOARG00000001573(MYLK2),ENSOARG00000002495(-),ENSOARG00000000555(-),ENSOARG00000002132(ATP2A1),ENSOARG00000016771(-),ENSOARG00000008297(ATP1A2),	Signal transduction	35	Environmental Information Processing	43
Hippo signaling pathway	1	ENSOARG00000012471(GDF5),	Signal transduction	35	Environmental Information Processing	43
MAPK signaling pathway	4	ENSOARG00000010272(DUSP4),ENSOARG00000015118(BDNF),ENSOARG00000013671(GADD45B),ENSOARG00000005375(FGFR2),	Signal transduction	35	Environmental Information Processing	43
ErbB signaling pathway	2	ENSOARG00000001330(NRG4),ENSOARG00000010448(ERBB3),	Signal transduction	35	Environmental Information Processing	43
cAMP signaling pathway	3	ENSOARG00000015118(BDNF),ENSOARG00000000555(-),ENSOARG00000008297(ATP1A2),	Signal transduction	35	Environmental Information Processing	43
FoxO signaling pathway	6	ENSOARG00000017498(PCK1),ENSOARG00000013671(GADD45B),ENSOARG00000003232(SGK2),ENSOARG00000010691(S1PR1),ENSOARG00000014710(SGK1),ENSOARG00000016771(-),	Signal transduction	35	Environmental Information Processing	43
TGF-beta signaling pathway	2	ENSOARG00000020058(THBS1),ENSOARG00000012471(GDF5),	Signal transduction	35	Environmental Information Processing	43
PI3K-Akt signaling pathway	11	ENSOARG00000020058(THBS1),ENSOARG00000017498(PCK1),ENSOARG00000001035(GNGT1),ENSOARG00000000778(MET),ENSOARG00000003232(SGK2),ENSOARG00000005375(FGFR2),ENSOARG00000000603(FLT4),ENSOARG00000014842(COL6A5),ENSOARG00000014710(SGK1),ENSOARG00000018187(COL4A5),ENSOARG00000007154(DDIT4),	Signal transduction	35	Environmental Information Processing	43
Rap1 signaling pathway	5	ENSOARG00000020058(THBS1),ENSOARG00000000778(MET),ENSOARG00000000555(-),ENSOARG00000005375(FGFR2),ENSOARG00000000603(FLT4),	Signal transduction	35	Environmental Information Processing	43
Phosphatidylinositol signaling system	2	ENSOARG00000019627(PLCD4),ENSOARG00000009794(DGKI),	Signal transduction	35	Environmental Information Processing	43
mTOR signaling pathway	2	ENSOARG00000014710(SGK1),ENSOARG00000007154(DDIT4),	Signal transduction	35	Environmental Information Processing	43
Sphingolipid signaling pathway	1	ENSOARG00000010691(S1PR1),	Signal transduction	35	Environmental Information Processing	43
Jak-STAT signaling pathway	3	ENSOARG00000011424(FHL1),ENSOARG00000008693(CISH),ENSOARG00000016420(-),	Signal transduction	35	Environmental Information Processing	43
Ras signaling pathway	4	ENSOARG00000001035(GNGT1),ENSOARG00000000778(MET),ENSOARG00000005375(FGFR2),ENSOARG00000000603(FLT4),	Signal transduction	35	Environmental Information Processing	43
Calcium signaling pathway	6	ENSOARG00000001573(MYLK2),ENSOARG00000002495(-),ENSOARG00000002132(ATP2A1),ENSOARG00000019627(PLCD4),ENSOARG00000004455(-),ENSOARG00000010448(ERBB3),	Signal transduction	35	Environmental Information Processing	43
TNF signaling pathway	1	ENSOARG00000010854(JUNB),	Signal transduction	35	Environmental Information Processing	43
HIF-1 signaling pathway	2	ENSOARG00000005506(ENO3),ENSOARG00000020307(TFRC),	Signal transduction	35	Environmental Information Processing	43
ABC transporters	2	ENSOARG00000010625(ABCG1),ENSOARG00000020006(ABCD2),	Membrane transport	2	Environmental Information Processing	43
Sulfur metabolism	1	ENSOARG00000019145(TST),	Energy metabolism	4	Metabolism	51
Oxidative phosphorylation	3	ENSOARG00000003683(-),ENSOARG00000000033(ND6),ENSOARG00000000006(ND1),	Energy metabolism	4	Metabolism	51
Tryptophan metabolism	1	ENSOARG00000016420(-),	Amino acid metabolism	11	Metabolism	51
Cysteine and methionine metabolism	3	ENSOARG00000009354(-),ENSOARG00000012226(BCAT2),ENSOARG00000019145(TST),	Amino acid metabolism	11	Metabolism	51
Valine, leucine and isoleucine biosynthesis	1	ENSOARG00000012226(BCAT2),	Amino acid metabolism	11	Metabolism	51
Glycine, serine and threonine metabolism	4	ENSOARG00000005646(GLYCTK),ENSOARG00000014198(GCAT),ENSOARG00000006209(ALAS1),ENSOARG00000013633(PGAM2),	Amino acid metabolism	11	Metabolism	51
Valine, leucine and isoleucine degradation	2	ENSOARG00000012226(BCAT2),ENSOARG00000016420(-),	Amino acid metabolism	11	Metabolism	51
Arginine and proline metabolism	2	ENSOARG00000010485(-),ENSOARG00000009785(CKM),	Amino acid metabolism	11	Metabolism	51
Phenylalanine metabolism	1	ENSOARG00000011446(-),	Amino acid metabolism	11	Metabolism	51
Tyrosine metabolism	1	ENSOARG00000016420(-),	Amino acid metabolism	11	Metabolism	51
Ether lipid metabolism	1	ENSOARG00000005679(PAFAH2),	Lipid metabolism	17	Metabolism	51
Glycerolipid metabolism	4	ENSOARG00000005646(GLYCTK),ENSOARG00000005578(MGLL),ENSOARG00000010969(GPAM),ENSOARG00000009794(DGKI),	Lipid metabolism	17	Metabolism	51
Fatty acid biosynthesis	1	ENSOARG00000015735(-),	Lipid metabolism	17	Metabolism	51
Primary bile acid biosynthesis	1	ENSOARG00000007552(-),	Lipid metabolism	17	Metabolism	51
Glycerophospholipid metabolism	4	ENSOARG00000017906(PCYT2),ENSOARG00000007512(ETNPPL),ENSOARG00000010969(GPAM),ENSOARG00000009794(DGKI),	Lipid metabolism	17	Metabolism	51
Fatty acid degradation	1	ENSOARG00000015735(-),	Lipid metabolism	17	Metabolism	51
Steroid biosynthesis	2	ENSOARG00000002197(-),ENSOARG00000012341(EBP),	Lipid metabolism	17	Metabolism	51
Arachidonic acid metabolism	2	ENSOARG00000013700(-),ENSOARG00000013777(-),	Lipid metabolism	17	Metabolism	51
Fatty acid elongation	4	ENSOARG00000020179(PPT1),ENSOARG00000017607(ELOVL3),ENSOARG00000015388(ELOVL5),ENSOARG00000000948(HSD17B12),	Lipid metabolism	17	Metabolism	51
Biosynthesis of unsaturated fatty acids	3	ENSOARG00000015388(ELOVL5),ENSOARG00000000948(HSD17B12),ENSOARG00000007552(-),	Lipid metabolism	17	Metabolism	51
Steroid hormone biosynthesis	1	ENSOARG00000000948(HSD17B12),	Lipid metabolism	17	Metabolism	51
Purine metabolism	5	ENSOARG00000006937(ENTPD6),ENSOARG00000020868(AK2),ENSOARG00000020763(GUCY2C),ENSOARG00000000555(-),ENSOARG00000013284(NT5E),	Nucleotide metabolism	5	Metabolism	51
Pyrimidine metabolism	2	ENSOARG00000006937(ENTPD6),ENSOARG00000013284(NT5E),	Nucleotide metabolism	5	Metabolism	51
Terpenoid backbone biosynthesis	1	ENSOARG00000013010(MVD),	Metabolism of terpenoids and polyketides	1	Metabolism	51
Galactose metabolism	1	ENSOARG00000019300(PFKM),	Carbohydrate metabolism	8	Metabolism	51
Starch and sucrose metabolism	1	ENSOARG00000008997(PYGM),	Carbohydrate metabolism	8	Metabolism	51
Citrate cycle (TCA cycle)	1	ENSOARG00000017498(PCK1),	Carbohydrate metabolism	8	Metabolism	51
Fructose and mannose metabolism	2	ENSOARG00000017897(PFKFB4),ENSOARG00000019300(PFKM),	Carbohydrate metabolism	8	Metabolism	51
Pyruvate metabolism	1	ENSOARG00000017498(PCK1),	Carbohydrate metabolism	8	Metabolism	51
Glyoxylate and dicarboxylate metabolism	1	ENSOARG00000005646(GLYCTK),	Carbohydrate metabolism	8	Metabolism	51
Inositol phosphate metabolism	1	ENSOARG00000019627(PLCD4),	Carbohydrate metabolism	8	Metabolism	51
Glycolysis / Gluconeogenesis	4	ENSOARG00000017498(PCK1),ENSOARG00000005506(ENO3),ENSOARG00000019300(PFKM),ENSOARG00000013633(PGAM2),	Carbohydrate metabolism	8	Metabolism	51
Pentose phosphate pathway	1	ENSOARG00000019300(PFKM),	Carbohydrate metabolism	8	Metabolism	51
Glycosaminoglycan degradation	1	ENSOARG00000001122(HYAL4),	Glycan biosynthesis and metabolism	3	Metabolism	51
Mucin type O-Glycan biosynthesis	2	ENSOARG00000019676(GALNT14),ENSOARG00000008011(GALNT13),	Glycan biosynthesis and metabolism	3	Metabolism	51
Metabolism of xenobiotics by cytochrome P450	4	ENSOARG00000013700(-),ENSOARG00000017584(-),ENSOARG00000011493(MGST3),ENSOARG00000013777(-),	Xenobiotics biodegradation and metabolism	4	Metabolism	51
Carbon metabolism	3	ENSOARG00000005506(ENO3),ENSOARG00000019300(PFKM),ENSOARG00000013633(PGAM2),	Global and overview maps	42	Metabolism	51
2-Oxocarboxylic acid metabolism	1	ENSOARG00000012226(BCAT2),	Global and overview maps	42	Metabolism	51
Fatty acid metabolism	4	ENSOARG00000020179(PPT1),ENSOARG00000015735(-),ENSOARG00000015388(ELOVL5),ENSOARG00000000948(HSD17B12),	Global and overview maps	42	Metabolism	51
Biosynthesis of amino acids	4	ENSOARG00000012226(BCAT2),ENSOARG00000005506(ENO3),ENSOARG00000019300(PFKM),ENSOARG00000013633(PGAM2),	Global and overview maps	42	Metabolism	51
Metabolic pathways	41	ENSOARG00000020179(PPT1),ENSOARG00000005646(GLYCTK),ENSOARG00000013700(-),ENSOARG00000014459(RDH8),ENSOARG00000019676(GALNT14),ENSOARG00000018268(-),ENSOARG00000017498(PCK1),ENSOARG00000003683(-),ENSOARG00000020868(AK2),ENSOARG00000017906(PCYT2),ENSOARG00000000033(ND6),ENSOARG00000014127(HLCS),ENSOARG00000008997(PYGM),ENSOARG00000002197(-),ENSOARG00000007512(ETNPPL),ENSOARG00000009354(-),ENSOARG0…	Global and overview maps	42	Metabolism	51
Biotin metabolism	1	ENSOARG00000014127(HLCS),	Metabolism of cofactors and vitamins	6	Metabolism	51
Vitamin B6 metabolism	1	ENSOARG00000016420(-),	Metabolism of cofactors and vitamins	6	Metabolism	51
Retinol metabolism	2	ENSOARG00000014459(RDH8),ENSOARG00000016420(-),	Metabolism of cofactors and vitamins	6	Metabolism	51
Nicotinate and nicotinamide metabolism	2	ENSOARG00000013284(NT5E),ENSOARG00000016420(-),	Metabolism of cofactors and vitamins	6	Metabolism	51
Pantothenate and CoA biosynthesis	1	ENSOARG00000012226(BCAT2),	Metabolism of cofactors and vitamins	6	Metabolism	51
Porphyrin and chlorophyll metabolism	1	ENSOARG00000006209(ALAS1),	Metabolism of cofactors and vitamins	6	Metabolism	51
Glutathione metabolism	2	ENSOARG00000017584(-),ENSOARG00000011493(MGST3),	Metabolism of other amino acids	3	Metabolism	51
Taurine and hypotaurine metabolism	1	ENSOARG00000007552(-),	Metabolism of other amino acids	3	Metabolism	51
Ribosome biogenesis in eukaryotes	1	ENSOARG00000019881(NOP10),	Translation	1	Genetic Information Processing	5
DNA replication	1	ENSOARG00000005076(DNA2),	Replication and repair	1	Genetic Information Processing	5
Sulfur relay system	1	ENSOARG00000019145(TST),	Folding, sorting and degradation	3	Genetic Information Processing	5
RNA degradation	2	ENSOARG00000005506(ENO3),ENSOARG00000019300(PFKM),	Folding, sorting and degradation	3	Genetic Information Processing	5
Cell cycle	2	ENSOARG00000013671(GADD45B),ENSOARG00000000654(MAD2L2),	Cell growth and death	8	Cellular Processes	34
Oocyte meiosis	3	ENSOARG00000000555(-),ENSOARG00000014525(AR),ENSOARG00000000654(MAD2L2),	Cell growth and death	8	Cellular Processes	34
Apoptosis	4	ENSOARG00000013671(GADD45B),ENSOARG00000002051(TUBA1C),ENSOARG00000018884(-),ENSOARG00000018879(-),	Cell growth and death	8	Cellular Processes	34
p53 signaling pathway	2	ENSOARG00000020058(THBS1),ENSOARG00000013671(GADD45B),	Cell growth and death	8	Cellular Processes	34
Lysosome	1	ENSOARG00000020179(PPT1),	Transport and catabolism	16	Cellular Processes	34
Peroxisome	4	ENSOARG00000015735(-),ENSOARG00000008442(-),ENSOARG00000020006(ABCD2),ENSOARG00000007552(-),	Transport and catabolism	16	Cellular Processes	34
Phagosome	7	ENSOARG00000020058(THBS1),ENSOARG00000020307(TFRC),ENSOARG00000003766(DYNC1I1),ENSOARG00000002051(TUBA1C),ENSOARG00000018884(-),ENSOARG00000001695(NCF2),ENSOARG00000018879(-),	Transport and catabolism	16	Cellular Processes	34
Endocytosis	5	ENSOARG00000017639(LDLR),ENSOARG00000000778(MET),ENSOARG00000020307(TFRC),ENSOARG00000005375(FGFR2),ENSOARG00000010448(ERBB3),	Transport and catabolism	16	Cellular Processes	34
Tight junction	9	ENSOARG00000006071(MYLPF),ENSOARG00000013611(JAM3),ENSOARG00000007268(MYH8),ENSOARG00000011486(MYH1),ENSOARG00000012656(MYH2),ENSOARG00000014939(CLDN15),ENSOARG00000003713(ACTN2),ENSOARG00000006670(ACTN3),ENSOARG00000009609(MYH4),	Cellular community	21	Cellular Processes	34
Signaling pathways regulating pluripotency of stem cells	1	ENSOARG00000005375(FGFR2),	Cellular community	21	Cellular Processes	34
Gap junction	4	ENSOARG00000000555(-),ENSOARG00000002051(TUBA1C),ENSOARG00000018884(-),ENSOARG00000018879(-),	Cellular community	21	Cellular Processes	34
Adherens junction	3	ENSOARG00000000778(MET),ENSOARG00000003713(ACTN2),ENSOARG00000006670(ACTN3),	Cellular community	21	Cellular Processes	34
Focal adhesion	10	ENSOARG00000020058(THBS1),ENSOARG00000006071(MYLPF),ENSOARG00000001573(MYLK2),ENSOARG00000002495(-),ENSOARG00000000778(MET),ENSOARG00000003713(ACTN2),ENSOARG00000006670(ACTN3),ENSOARG00000000603(FLT4),ENSOARG00000014842(COL6A5),ENSOARG00000018187(COL4A5),	Cellular community	21	Cellular Processes	34
Regulation of actin cytoskeleton	6	ENSOARG00000006071(MYLPF),ENSOARG00000001573(MYLK2),ENSOARG00000002495(-),ENSOARG00000003713(ACTN2),ENSOARG00000005375(FGFR2),ENSOARG00000006670(ACTN3),	Cell motility	6	Cellular Processes	34

## Sheet: STHS_vs_TS
pathway_3	pathway_3_num	all_diff_gene_list	pathway_2	pathway_2_num	pathway_1	pathway_1_num
Adrenergic signaling in cardiomyocytes	1	ENSOARG00000019993(ACTC1),	Circulatory system	2	Organismal Systems	8
Vascular smooth muscle contraction	1	ENSOARG00000002495(-),	Circulatory system	2	Organismal Systems	8
Cardiac muscle contraction	1	ENSOARG00000019993(ACTC1),	Circulatory system	2	Organismal Systems	8
Toll-like receptor signaling pathway	1	ENSOARG00000011288(TLR7),	Immune system	3	Organismal Systems	8
Chemokine signaling pathway	1	ENSOARG00000009184(CCL1),	Immune system	3	Organismal Systems	8
Platelet activation	1	ENSOARG00000002495(-),	Immune system	3	Organismal Systems	8
Bile secretion	1	ENSOARG00000012560(SCTR),	Digestive system	3	Organismal Systems	8
Gastric acid secretion	1	ENSOARG00000002495(-),	Digestive system	3	Organismal Systems	8
Pancreatic secretion	2	ENSOARG00000002132(ATP2A1),ENSOARG00000012560(SCTR),	Digestive system	3	Organismal Systems	8
Insulin signaling pathway	1	ENSOARG00000001892(PPP1R3A),	Endocrine system	3	Organismal Systems	8
Adipocytokine signaling pathway	1	ENSOARG00000010394(LEPR),	Endocrine system	3	Organismal Systems	8
Oxytocin signaling pathway	1	ENSOARG00000002495(-),	Endocrine system	3	Organismal Systems	8
Neuroactive ligand-receptor interaction	2	ENSOARG00000010394(LEPR),ENSOARG00000012560(SCTR),	Signaling molecules and interaction	2	Environmental Information Processing	5
Cytokine-cytokine receptor interaction	1	ENSOARG00000010394(LEPR),	Signaling molecules and interaction	2	Environmental Information Processing	5
AMPK signaling pathway	1	ENSOARG00000010394(LEPR),	Signal transduction	4	Environmental Information Processing	5
cGMP-PKG signaling pathway	2	ENSOARG00000002132(ATP2A1),ENSOARG00000002495(-),	Signal transduction	4	Environmental Information Processing	5
Jak-STAT signaling pathway	1	ENSOARG00000010394(LEPR),	Signal transduction	4	Environmental Information Processing	5
Wnt signaling pathway	1	ENSOARG00000001680(SFRP2),	Signal transduction	4	Environmental Information Processing	5
Calcium signaling pathway	2	ENSOARG00000002132(ATP2A1),ENSOARG00000002495(-),	Signal transduction	4	Environmental Information Processing	5
Cysteine and methionine metabolism	2	ENSOARG00000016415(CDO1),ENSOARG00000009354(-),	Amino acid metabolism	2	Metabolism	2
Metabolic pathways	2	ENSOARG00000016415(CDO1),ENSOARG00000009354(-),	Global and overview maps	2	Metabolism	2
Taurine and hypotaurine metabolism	1	ENSOARG00000016415(CDO1),	Metabolism of other amino acids	1	Metabolism	2
Focal adhesion	1	ENSOARG00000002495(-),	Cellular community	1	Cellular Processes	1
Regulation of actin cytoskeleton	1	ENSOARG00000002495(-),	Cell motility	1	Cellular Processes	1
